# Supplementary material for: Hierarchical growth in neural networks structure: Organizing inputs by Order of Hierarchical Complexity
Source: PLoS One. 2023 Aug 31;18(8):e0290743. doi: 10.1371/journal.pone.0290743 (PMC10470958; doi:10.1371/journal.pone.0290743)
Supplement: S1 Dataset — (ZIP) [file pone.0290743.s001.zip]

Archive with 3 entries (3 files):
- README.txt
- DataSet_A.mat
- DataSet_B.mat
