# Supplementary material for: Hierarchical growth in neural networks structure: Organizing inputs by Order of Hierarchical Complexity
Source: PLoS One. 2023 Aug 31;18(8):e0290743. doi: 10.1371/journal.pone.0290743 (PMC10470958; doi:10.1371/journal.pone.0290743)
Supplement: S1 Dataset — (ZIP) [file pone.0290743.s001.zip › README.txt]

The files were created in MatLab

DataSet_A
 -Weight Right
 -Weight Left
 -Distance Right
 -Distance Left

DataSet_B
 -Weight Right 1
 -Weight Left 1
 -Distance Right 1
 -Distance Left 1
 -Weight Right 2
 -Weight Left 2
 -Distance Right 2
 -Distance Left 2
